# Supplementary material for: Short‐Term Puzzle Feeder Enrichment Increases Food Engagement but Not Stress‐Related Behaviour in Captive Golden‐Headed Lion Tamarins
Source: Ecol Evol. 2026 Mar 27;16(4):e73312. doi: 10.1002/ece3.73312 (PMC13107288; doi:10.1002/ece3.73312)
Supplement: Supplementary file 1 — Data S1: ece373312‐sup‐0001‐Supinfo.csv. [file ECE3-16-e73312-s002.csv]

Control/treatment?	Control day	Enclosure	Individual	Active	Inactive	Grooming	%Active	%Inactive	%Grooming	self-grooming (sec)	allogrooming (sec)	#aggression	#vocalisations	Total time of engagement (min)	Initial engagement period (min)	#Interactions after initial engagement	#Eating events after initial engagement
Control	1	1	Female	719	1082	0	39.92226541	60.07773459	0	0	0	0	1	9	6	1	1
Control	1	1	Male1	653	1153	0	36.1572536	63.8427464	0	0	0	0	0	10	6	2	1
Control	1	2	Male2	1258	430	78	71.23442809	24.34881087	4.416761042	15	63	0	0	8	6	1	0
Control	1	2	Male3	655	971	140	37.08946772	54.98301246	7.927519819	140	0	0	0	24	6	2	7
Control	1	3	Male4	1698	76	23	94.49081803	4.229271007	1.279910963	0	23	0	0	20	6	5	11
Control	1	3	Male5	504	1023	270	28.04674457	56.92821369	15.02504174	151	119	0	0	19	6	2	8
Control	2	1	Female	917	883	0	50.94444444	49.05555556	0	0	0	0	0	15	3	1	11
Control	2	1	Male1	986	752	62	54.77777778	41.77777778	3.444444444	62	0	0	2	15	3	1	2
Control	2	2	Male2	491	857	469	27.02256467	47.16565768	25.81177766	173	296	0	0	25	4	2	13
Control	2	2	Male3	709	779	328	39.04185022	42.89647577	18.06167401	124	204	0	0	22	4	4	7
Control	2	3	Male4	1524	226	56	84.38538206	12.51384275	3.100775194	32	24	0	0	11	7	3	3
Control	2	3	Male5	844	964	8	46.47577093	53.08370044	0.440528634	8	0	0	0	16	7	1	2
Control	3	1	Female	235	1129	448	12.96909492	62.30684327	24.72406181	426	22	0	4	18	5	0	4
Control	3	1	Male1	340	1472	0	18.76379691	81.23620309	0	0	0	0	6	18	5	0	6
Control	3	2	Male2	1323	476	0	73.54085603	26.45914397	0	0	0	0	0	39	7	8	11
Control	3	2	Male3	931	868	0	51.75097276	48.24902724	0	0	0	0	1	34	7	3	12
Control	3	3	Male4	1348	440	24	74.39293598	24.28256071	1.324503311	7	17	0	0	17	4	2	13
Control	3	3	Male5	998	769	45	55.07726269	42.4392936	2.483443709	16	29	0	0	18	4	2	8
Control	4	1	Female	999	774	15	55.87248322	43.2885906	0.838926174	10	5	0	4	5	2	1	2
Control	4	1	Male1	966	822	0	54.02684564	45.97315436	0	0	0	0	6	3	2	0	1
Control	4	2	Male2	1022	374	406	56.71476138	20.75471698	22.53052164	406	0	7	1	12	5	2	7
Control	4	2	Male3	1267	504	31	70.31076582	27.96892342	1.720310766	31	0	7	2	11	5	1	4
Control	4	3	Male4	1427	337	68	77.8930131	18.39519651	3.711790393	0	68	0	0	5	4	1	2
Control	4	3	Male5	308	1036	488	16.81222707	56.55021834	26.63755459	110	378	0	0	5	4	1	2
Control	5	1	Female	920	784	102	50.94130676	43.41085271	5.647840532	17	85	0	5	9	6	0	5
Control	5	1	Male1	763	1010	33	42.24806202	55.92469546	1.827242525	33	0	0	2	9	6	0	4
Control	5	2	Male2	126	1127	562	6.94214876	62.09366391	30.96418733	358	204	0	0	10	8	2	3
Control	5	2	Male3	202	1144	469	11.12947658	63.03030303	25.84022039	447	22	0	0	22	8	2	4
Control	5	3	Male4	545	832	440	29.99449642	45.78976335	24.21574023	275	165	0	0	10	10	0	0
Control	5	3	Male5	725	1043	49	39.90093561	57.4023115	2.696752889	49	0	0	0	12	10	1	1
Treatment	6	1	Female	642	916	257	35.37190083	50.46831956	14.15977961	21	236	0	0	58	17	18	15
Treatment	6	1	Male1	407	906	502	22.42424242	49.91735537	27.6584022	464	38	0	0	53	17	14	2
Treatment	6	2	Male2	1092	626	110	59.73741794	34.24507659	6.01750547	110	0	1	0	59	11	14	6
Treatment	6	2	Male3	1010	818	0	55.25164114	44.74835886	0	0	0	1	0	31	11	8	1
Treatment	6	3	Male4	1388	410	10	76.7699115	22.67699115	0.553097345	10	0	18	1	53	5	31	26
Treatment	6	3	Male5	1090	718	0	60.28761062	39.71238938	0	0	0	18	0	53	5	28	9
Treatment	7	1	Female	602	564	678	32.64642082	30.5856833	36.76789588	15	663	0	3	60	15	16	20
Treatment	7	1	Male1	823	755	266	44.63123644	40.94360087	14.42516269	79	187	0	5	56	15	11	2
Treatment	7	2	Male2	1346	335	127	74.44690265	18.52876106	7.024336283	64	63	0	5	56	11	17	3
Treatment	7	2	Male3	1090	702	16	60.28761062	38.82743363	0.884955752	16	0	0	8	57	11	16	17
Treatment	7	3	Male4	1497	263	45	82.93628809	14.57063712	2.493074792	9	36	0	0	26	9	7	5
Treatment	7	3	Male5	466	1210	129	25.81717452	67.03601108	7.146814404	129	0	0	0	31	9	10	8
Treatment	8	1	Female	1299	499	46	70.44468547	27.06073753	2.494577007	46	0	0	2	60	18	8	5
Treatment	8	1	Male1	1365	410	69	74.02386117	22.23427332	3.74186551	69	0	0	8	51	18	10	6
Treatment	8	2	Male2	885	774	216	47.2	41.28	11.52	171	45	7	0	29	23	4	3
Treatment	8	2	Male3	1309	465	101	69.81333333	24.8	5.386666667	69	32	7	3	54	23	9	27
Treatment	8	3	Male4	1734	86	0	95.27472527	4.725274725	0	0	0	0	0	59	8	21	20
Treatment	8	3	Male5	341	1479	0	18.73626374	81.26373626	0	0	0	0	0	55	8	13	6
Treatment	9	1	Female	1419	404	0	77.83872737	22.16127263	0	0	0	0	0	57	9	14	16
Treatment	9	1	Male1	1180	623	20	64.72846956	34.17443774	1.097092704	0	20	0	0	57	9	16	5
Treatment	9	2	Male2	502	997	341	27.2826087	54.18478261	18.5326087	85	256	1	0	52	31	6	1
Treatment	9	2	Male3	992	806	42	53.91304348	43.80434783	2.282608696	42	0	1	0	50	31	8	11
Treatment	9	3	Male4	119	1273	422	6.560088203	70.17640573	23.26350606	337	85	0	2	58	26	14	10
Treatment	9	3	Male5	423	1121	270	23.31863286	61.79713341	14.88423374	270	0	2	10	58	26	11	4
Treatment	10	1	Female	1356	499	137	68.07228916	25.0502008	6.87751004	69	68	0	1	58	14	12	16
Treatment	10	1	Male1	1390	543	59	69.77911647	27.25903614	2.96184739	59	0	0	1	57	14	5	12
Treatment	10	2	Male2	1020	543	249	56.29139073	29.96688742	13.74172185	212	37	0	1	53	24	8	4
Treatment	10	2	Male3	789	502	521	43.54304636	27.70419426	28.75275938	353	168	0	1	59	24	10	22
Treatment	10	3	Male4	1544	254	14	85.20971302	14.01766004	0.772626932	14	0	0	0	27	11	8	18
Treatment	10	3	Male5	613	1199	0	33.83002208	66.16997792	0	0	0	0	0	53	11	15	9
Treatment	11	1	Female	1122	628	86	61.11111111	34.20479303	4.684095861	63	23	0	4	54	20	6	7
Treatment	11	1	Male1	763	958	115	41.5577342	52.17864924	6.263616558	41	74	0	5	42	20	5	5
Treatment	11	2	Male2	1262	430	113	69.91689751	23.82271468	6.260387812	113	0	0	0	58	21	10	2
Treatment	11	2	Male3	708	1097	0	39.22437673	60.77562327	0	0	0	0	3	47	21	7	10
Treatment	11	3	Male4	500	1258	37	27.8551532	70.08356546	2.061281337	0	37	2	0	50	12	15	16
Treatment	11	3	Male5	202	1411	182	11.25348189	78.60724234	10.13927577	44	138	2	0	50	12	6	8
Treatment	12	1	Female	1313	435	61	72.58153676	24.04643449	3.372028745	12	49	0	1	57	10	8	13
Treatment	12	1	Male1	1226	573	10	67.77224986	31.67495854	0.552791598	10	0	0	2	57	10	13	9
Treatment	12	2	Male2	1417	360	29	78.4606866	19.93355482	1.605758583	0	29	0	0	32	28	0	1
Treatment	12	2	Male3	1411	395	0	78.12846069	21.87153931	0	0	0	0	1	44	28	2	3
Treatment	12	3	Male4	1701	98	0	94.55252918	5.447470817	0	0	0	49	0	50	15	12	16
Treatment	12	3	Male5	1348	451	0	74.93051695	25.06948305	0	0	0	49	1	48	15	11	8
Treatment	13	1	Female	0	1803	0	0	100	0	0	0	0	0	42	11	7	12
Treatment	13	1	Male1	0	1803	0	0	100	0	0	0	0	0	57	11	16	6
Treatment	13	2	Male2	0	1800	0	0	100	0	0	0	0	0	34	15	5	3
Treatment	13	2	Male3	0	1800	0	0	100	0	0	0	0	0	32	15	4	9
Treatment	13	3	Male4	1461	330	10	81.12159911	18.3231538	0.555247085	10	0	2	2	55	24	7	7
Treatment	13	3	Male5	388	1413	0	21.5435869	78.4564131	0	0	0	2	6	60	24	8	10
Treatment	14	1	Female	771	542	518	42.10813763	29.60131076	28.29055161	69	449	0	8	26	10	2	11
Treatment	14	1	Male1	930	642	259	50.79191699	35.06280721	14.14527581	161	98	0	7	23	10	3	13
Treatment	14	2	Male2	348	1457	0	19.27977839	80.72022161	0	0	0	0	0	26	18	2	4
Treatment	14	2	Male3	71	1734	0	3.933518006	96.06648199	0	0	0	0	0	30	18	4	10
Treatment	14	3	Male4	1072	477	254	59.45646145	26.45590682	14.08763172	122	132	0	0	16	5	1	10
Treatment	14	3	Male5	193	1283	327	10.70438159	71.15917915	18.13643927	186	141	0	0	59	5	10	21
Treatment	15	1	Female	621	756	431	34.34734513	41.81415929	23.83849558	40	391	0	0	44	15	3	12
Treatment	15	1	Male1	834	589	385	46.12831858	32.57743363	21.29424779	314	71	0	2	54	15	7	9
Treatment	15	2	Male2	843	734	254	46.04041507	40.08738394	13.87220098	69	185	1	0	41	10	7	15
Treatment	15	2	Male3	795	708	328	43.41889678	38.66739487	17.91370836	294	34	1	0	56	10	5	19
Treatment	15	3	Male4	1360	446	0	75.30454042	24.69545958	0	0	0	0	0	55	29	10	21
Treatment	15	3	Male5	526	1252	28	29.12513843	69.32447398	1.550387597	7	21	0	0	57	29	5	5
Treatment	16	1	Female	1363	337	107	75.42888766	18.64969563	5.921416713	5	102	0	1	52	16	6	7
Treatment	16	1	Male1	798	946	63	44.1615938	52.35196458	3.486441616	63	0	0	8	36	16	8	4
Treatment	16	2	Male2	444	1361	0	24.59833795	75.40166205	0	0	0	0	0	40	10	6	8
Treatment	16	2	Male3	347	1293	165	19.22437673	71.63434903	9.141274238	82	83	0	0	34	10	5	9
Treatment	16	3	Male4	1444	362	0	79.95570321	20.04429679	0	0	0	3	0	47	5	11	22
Treatment	16	3	Male5	1022	784	0	56.58914729	43.41085271	0	0	0	3	0	45	5	8	19
Treatment	18	1	Female	795	1008	0	44.09317804	55.90682196	0	0	0	0	0	44	12	4	4
Treatment	18	1	Male1	891	912	0	49.41763727	50.58236273	0	0	0	0	0	23	12	3	8
Treatment	18	2	Male2	1352	452	0	74.94456763	25.05543237	0	0	0	0	0	27	22	3	2
Treatment	18	2	Male3	1044	760	0	57.8713969	42.1286031	0	0	0	0	0	59	22	8	13
Treatment	18	3	Male4	1688	116	0	93.56984479	6.430155211	0	0	0	9	1	59	23	13	13
Treatment	18	3	Male5	843	961	0	46.72949002	53.27050998	0	0	0	9	1	55	23	12	8
